# Supplementary material for: Cardiopulmonary Exercise Performance and Endothelial Function in Convalescent COVID-19 Patients
Source: J Clin Med. 2022 Mar 7;11(5):1452. doi: 10.3390/jcm11051452 (PMC8911200; doi:10.3390/jcm11051452)
Supplement: Supplementary file 1 [file jcm-11-01452-s001.zip]

Archive with 1 entries (1 files):
- jcm-1610042-supplementary.pdf
